# Supplementary material for: Positioning for success: building capacity in academic competencies for early-career researchers in sub-Saharan Africa
Source: Glob Ment Health (Camb). 2019 Jul 19;6:e16. doi: 10.1017/gmh.2019.14 (PMC6669964; doi:10.1017/gmh.2019.14)
Supplement: Supplementary file 1 [file gmhsup.zip]

Archive with 3 entries (3 files):
- S2054425119000141sup003.docx
- S2054425119000141sup002.docx
- S2054425119000141sup001.docx
